# Supplementary material for: The effects of Urban Identity on Entrepreneurial Choice
Source: PLoS One. 2024 Apr 3;19(4):e0296645. doi: 10.1371/journal.pone.0296645 (PMC10990197; doi:10.1371/journal.pone.0296645)
Supplement: S1 Data — (XLSX) [file pone.0296645.s001.xlsx]

## Sheet: Sheet1
		市场化总指数评分	政府与市场的关系评分	非国有经济的发展评分	产品市场的发育程度评分	要素市场的发育程度评分	市场中介组织的发育和法律制度环境评分
		Mkt	G&M	NS	CM	FM	MIO&Law
北京市	2008	7.23	8.45	6.73	6.09	7.22	7.67
北京市	2009	7.34	8.04	6.32	6.09	7.93	8.33
北京市	2010	7.66	7.1	7	6.09	9.45	8.65
北京市	2011	7.83	7.02	6.96	6.09	9.76	9.31
北京市	2012	8.31	6.19	6.91	6.09	10.65	11.69
北京市	2013	8.7	6.18	6.88	6.09	11.37	12.95
北京市	2014	9.08	6.34	7.3	4.78	12.23	14.77
北京市	2015	9.29571	5.48	7.26286	5.34143	13.1029	15.2786
北京市	2016	9.61429	5.08857	7.36071	5.20107	13.9282	16.4779
北京市	2017	9.93286	4.69714	7.45857	5.06071	14.7536	17.6771
天津市	2008	6.53	8.39	6.16	7.36	5.4	5.32
天津市	2009	6.55	8.22	6.07	7.36	5.68	5.43
天津市	2010	6.98	8.04	6.02	7.36	6.57	6.89
天津市	2011	7.29	7.99	6.59	7.36	7.19	7.31
天津市	2012	8.87	9.12	7.21	7.36	9.19	11.47
天津市	2013	9.3	9.22	7.82	7.36	9.81	12.3
天津市	2014	9.17	8.14	8.43	8.04	10.37	10.58
天津市	2015	8.92321	9.6325	7.9925	8.27482	11.4286	13.3429
天津市	2016	9.11107	10.0004	8.21976	8.5231	12.3496	14.5607
天津市	2017	9.29893	10.3682	8.44702	8.77137	13.2707	15.7786
河北省	2008	5.58	6.92	6.15	7.25	4.53	3.07
河北省	2009	5.72	6.79	6.86	7.25	4.54	3.13
河北省	2010	5.07	6.4	6.2	7.25	3.7	1.8
河北省	2011	5.3	6.25	7.13	7.25	4.02	1.84
河北省	2012	5.58	5.33	7.45	7.25	5.82	2.06
河北省	2013	5.77	5.28	8.21	7.25	5.94	2.15
河北省	2014	6.19	6.17	8.26	6.6	5.74	4.2
河北省	2015	5.95	5.25714	8.64857	6.87857	6.12	2.84857
河北省	2016	6.03714	5.03071	9.01571	6.80893	6.42536	2.90893
河北省	2017	6.12429	4.80429	9.38286	6.73929	6.73071	2.96929
山西省	2008	4.37	5.13	3.2	7.72	3.86	1.94
山西省	2009	4.23	4.65	2.76	7.72	4	2
山西省	2010	4.6	4.91	3.43	7.72	4.22	2.7
山西省	2011	4.7	4.71	3.9	7.72	4.43	2.71
山西省	2012	4.89	4.81	4.23	7.72	5.01	2.68
山西省	2013	5.08	4.7	4.99	7.72	5.24	2.75
山西省	2014	5.27	4.77	5.31	7.45	5.23	3.59
山西省	2015	5.40429	4.65714	5.63	7.56571	5.62429	3.54286
山西省	2016	5.57179	4.61857	6.04393	7.53679	5.88786	3.7725
山西省	2017	5.73929	4.58	6.45786	7.50786	6.15143	4.00214
内蒙古自治区	2008	4.79	5.5	4.96	8.43	2.85	2.19
内蒙古自治区	2009	4.82	5.36	5.23	8.43	2.87	2.21
内蒙古自治区	2010	4.56	4.91	5.5	8.43	1.62	2.36
内蒙古自治区	2011	4.68	4.73	5.99	8.43	1.85	2.37
内蒙古自治区	2012	5.34	4.01	6.27	8.43	5.5	2.51
内蒙古自治区	2013	5.33	3.91	6.7	8.43	5.04	2.59
内蒙古自治区	2014	5.1	3.65	6.9	8.15	4.97	1.84
内蒙古自治区	2015	5.33571	3.24571	7.29714	8.27	5.61143	2.27571
内蒙古自治区	2016	5.43321	2.91179	7.6375	8.24	6.13214	2.27071
内蒙古自治区	2017	5.53071	2.57786	7.97786	8.21	6.65286	2.26571
辽宁省	2008	6.42	7.61	6.51	8.56	5.71	3.7
辽宁省	2009	6.61	7.49	7.31	8.56	5.74	3.95
辽宁省	2010	6.36	6.81	7.39	8.56	5.86	3.16
辽宁省	2011	6.44	6.63	7.68	8.56	6.11	3.24
辽宁省	2012	6.65	5.45	7.98	8.56	6.37	4.88
辽宁省	2013	6.7	5.42	8.46	8.56	6.17	4.91
辽宁省	2014	7	5.66	8.45	8.46	6.79	5.64
辽宁省	2015	6.91286	4.81714	8.92714	8.50286	6.76571	5.56286
辽宁省	2016	6.99179	4.41179	9.23821	8.49214	6.93036	5.90071
辽宁省	2017	7.07071	4.00643	9.54929	8.48143	7.095	6.23857
吉林省	2008	5.81	7.62	5.25	8.57	3.6	4.02
吉林省	2009	5.87	7.57	5.62	8.57	3.55	4.05
吉林省	2010	5.49	6.36	5.95	8.57	3.99	2.6
吉林省	2011	5.64	6.21	6.56	8.57	4.23	2.65
吉林省	2012	6.15	6.15	6.93	8.57	4.9	4.2
吉林省	2013	6.23	6.06	7.18	8.57	5.09	4.23
吉林省	2014	6.42	6.01	7.45	8.32	5.43	4.87
吉林省	2015	6.40286	5.41714	7.94857	8.42714	5.75286	4.44714
吉林省	2016	6.5175	5.12929	8.33071	8.40036	6.09143	4.60821
吉林省	2017	6.63214	4.84143	8.71286	8.37357	6.43	4.76929
黑龙江省	2008	4.92	6.73	2.65	7.93	4.25	3.02
黑龙江省	2009	4.95	6.55	2.91	7.93	4.31	3.05
黑龙江省	2010	4.84	6.69	3.3	7.93	4.47	1.81
黑龙江省	2011	5.02	6.54	3.76	7.93	4.65	2.2
黑龙江省	2012	6.01	6.24	4.58	7.93	5.35	5.93
黑龙江省	2013	6.2	6.26	5.49	7.93	5.47	5.86
黑龙江省	2014	6.22	6.28	5.39	7.96	5.76	5.69
黑龙江省	2015	6.53286	6.13	6.10571	7.94714	5.99857	6.47286
黑龙江省	2016	6.80321	6.045	6.62929	7.95036	6.27464	7.10679
黑龙江省	2017	7.07357	5.96	7.15286	7.95357	6.55071	7.74071
上海市	2008	8.01	8.4	6.31	7.64	8.13	9.57
上海市	2009	8.33	8.38	6.04	7.64	8.7	10.88
上海市	2010	8.74	8.72	6.77	7.64	8.99	11.55
上海市	2011	8.83	8.59	7.29	7.64	9.46	11.17
上海市	2012	8.67	7.72	7.51	7.64	9.18	11.28
上海市	2013	8.89	7.65	8.23	7.64	9.58	11.33
上海市	2014	9.77	8.59	8.53	8.42	10.66	12.68
上海市	2015	9.65286	8.02286	8.92286	8.08571	10.6057	12.6314
上海市	2016	9.87893	7.95536	9.34357	8.16929	10.9464	12.9871
上海市	2017	10.105	7.88786	9.76429	8.25286	11.2871	13.3429
江苏省	2008	7.8	9.65	9.79	8.25	4.85	6.46
江苏省	2009	8.17	9.52	9.79	8.25	4.89	8.41
江苏省	2010	8.58	9.05	9.94	8.25	5.06	10.62
江苏省	2011	9.18	8.96	9.99	8.25	5.59	13.1
江苏省	2012	9.95	8.6	9.98	8.25	6.8	16.12
江苏省	2013	9.88	8.62	10.38	8.25	7.32	14.82
江苏省	2014	9.63	8.45	10.34	8.25	7.61	13.52
江苏省	2015	10.4957	8.14286	10.44	8.25	8.14286	17.5071
江苏省	2016	10.8629	7.93393	10.5425	8.25	8.67429	18.9179
江苏省	2017	11.23	7.725	10.645	8.25	9.20571	20.3286
浙江省	2008	7.81	8.45	9.46	8.39	4.66	8.07
浙江省	2009	8.06	8.18	9.37	8.39	4.63	9.72
浙江省	2010	8.23	8.15	9.51	8.39	3.88	11.22
浙江省	2011	8.38	8.02	9.54	8.39	4.17	11.78
浙江省	2012	9.33	7.54	9.58	8.39	5.56	15.56
浙江省	2013	9.44	7.51	9.75	8.39	5.57	15.98
浙江省	2014	9.78	7.65	9.88	8.26	6.92	16.19
浙江省	2015	10.1143	7.30714	9.88286	8.31571	6.53286	18.5343
浙江省	2016	10.4632	7.15179	9.9575	8.30179	6.90214	20.0064
浙江省	2017	10.8121	6.99643	10.0321	8.28786	7.27143	21.4786
安徽省	2008	6	8.38	5.79	7.76	3.97	4.1
安徽省	2009	6.1	8.14	6.21	7.76	4.04	4.36
安徽省	2010	6.18	7.88	6.98	7.76	3.6	4.68
安徽省	2011	6.53	7.81	7.4	7.76	3.99	5.69
安徽省	2012	6.36	6.96	7.55	7.76	3.71	5.83
安徽省	2013	6.61	6.93	8.24	7.76	4.02	6.09
安徽省	2014	7.46	7.31	8.65	8.5	5.18	7.65
安徽省	2015	7.26	6.69429	9.14714	8.18286	4.60143	7.66571
安徽省	2016	7.45929	6.46036	9.61893	8.26214	4.73357	8.21071
安徽省	2017	7.65857	6.22643	10.0907	8.34143	4.86571	8.75571
福建省	2008	6.67	8.41	8.08	9.66	3.23	3.97
福建省	2009	6.77	8.41	8.27	9.66	3.24	4.26
福建省	2010	6.63	7.58	8.37	9.66	2.6	4.92
福建省	2011	6.84	7.46	9.05	9.66	2.86	5.17
福建省	2012	7.27	7.23	8.96	9.66	3.93	6.6
福建省	2013	7.44	7.12	9.28	9.66	4.02	7.11
福建省	2014	8.07	6.87	9.4	9.73	6.2	8.13
福建省	2015	7.98143	6.50429	9.71143	9.7	5.41143	8.57429
福建省	2016	8.20214	6.23464	9.94607	9.7075	5.83286	9.28357
福建省	2017	8.42286	5.965	10.1807	9.715	6.25429	9.99286
江西省	2008	5.5	7.71	6.15	8.18	3.08	2.36
江西省	2009	5.53	7.53	6.41	8.18	3.13	2.41
江西省	2010	5.66	7.3	6.7	8.18	3.36	2.75
江西省	2011	5.87	7.09	7.61	8.18	3.64	2.83
江西省	2012	5.74	5.83	7.78	8.18	5.1	1.81
江西省	2013	5.9	5.71	8.49	8.18	5.19	1.94
江西省	2014	6.79	6.56	8.68	9.14	5.3	4.27
江西省	2015	6.52571	5.59571	9.23571	8.72857	5.90286	3.17429
江西省	2016	6.69321	5.29	9.69393	8.83143	6.35	3.31179
江西省	2017	6.86071	4.98429	10.1521	8.93429	6.79714	3.44929
山东省	2008	6.98	8.48	8.09	9.79	4.88	3.69
山东省	2009	7.04	8.36	8.33	9.79	4.86	3.88
山东省	2010	6.87	7.78	8.42	9.79	4.31	4.07
山东省	2011	7.02	7.7	8.81	9.79	4.55	4.23
山东省	2012	7.41	7.08	9	9.79	6.2	4.98
山东省	2013	7.55	7.02	9.48	9.79	6.44	5
山东省	2014	7.93	7.13	9.64	9.59	6.9	6.39
山东省	2015	7.88714	6.58857	9.9	9.67571	7.03571	6.21286
山东省	2016	8.04464	6.32321	10.1689	9.65429	7.4325	6.61464
山东省	2017	8.20214	6.05786	10.4379	9.63286	7.82929	7.01643
河南省	2008	5.99	7.56	6.58	8.08	5.15	2.57
河南省	2009	6.09	7.39	7.19	8.08	5.16	2.65
河南省	2010	6.19	7.04	7.46	8.08	5.49	2.88
河南省	2011	6.34	6.97	7.95	8.08	5.82	2.88
河南省	2012	6.48	5.81	8.24	8.08	6.26	4
河南省	2013	6.67	5.75	8.91	8.08	6.53	4.07
河南省	2014	7	6.84	9.37	8.8	5.75	4.23
河南省	2015	7.03429	5.81286	9.75571	8.49143	6.49571	4.60286
河南省	2016	7.19429	5.57464	10.2054	8.56857	6.68536	4.92214
河南省	2017	7.35429	5.33643	10.655	8.64571	6.875	5.24143
湖北省	2008	5.49	7.56	5.04	7.87	4.03	2.94
湖北省	2009	5.66	7.48	5.69	7.87	4.13	3.12
湖北省	2010	5.59	7.15	6.2	7.87	3.71	3.03
湖北省	2011	5.83	7.12	6.95	7.87	4.07	3.14
湖北省	2012	6.32	6.69	7.51	7.87	5.34	4.17
湖北省	2013	6.71	6.78	8.05	7.87	6.42	4.42
湖北省	2014	7.28	6.35	8.5	8.53	8.34	4.67
湖北省	2015	7.29714	6.23429	9.19286	8.24714	7.88286	4.91714
湖北省	2016	7.59	6.03821	9.77893	8.31786	8.56643	5.23607
湖北省	2017	7.88286	5.84214	10.365	8.38857	9.25	5.555
湖南省	2008	5.36	6.87	6.03	8.04	3.4	2.45
湖南省	2009	5.34	6.53	6.14	8.04	3.43	2.56
湖南省	2010	5.49	6.55	6.47	8.04	3.36	3.04
湖南省	2011	5.74	6.57	7.44	8.04	3.51	3.12
湖南省	2012	5.73	4.76	7.53	8.04	4.73	3.59
湖南省	2013	5.87	4.7	8.03	8.04	4.99	3.6
湖南省	2014	6.79	6.15	8.43	8.97	5.23	5.19
湖南省	2015	6.55857	4.93143	8.87286	8.57143	5.51857	4.91429
湖南省	2016	6.75821	4.65964	9.30286	8.67107	5.875	5.30179
湖南省	2017	6.95786	4.38786	9.73286	8.77071	6.23143	5.68929
广东省	2008	7.51	8	8.96	9.66	4.69	6.26
广东省	2009	7.62	8.06	8.71	9.66	4.7	6.97
广东省	2010	7.73	8.38	8.67	9.66	4.54	7.4
广东省	2011	7.91	8.26	9.23	9.66	4.87	7.54
广东省	2012	8.37	7.85	9.35	9.66	5.84	9.13
广东省	2013	8.69	7.84	9.82	9.66	6.47	9.65
广东省	2014	9.35	8.47	9.99	9.57	6.59	12.15
广东省	2015	9.35429	8.18571	10.1029	9.60857	6.89143	11.98
广东省	2016	9.65071	8.20143	10.3168	9.59893	7.26786	12.8643
广东省	2017	9.94714	8.21714	10.5307	9.58929	7.64429	13.7486
广西壮族自治区	2008	5.67	7.69	5.48	8.63	4.11	2.45
广西壮族自治区	2009	5.64	7.52	5.35	8.63	4.23	2.48
广西壮族自治区	2010	5.11	6.61	5.68	8.63	3.14	1.48
广西壮族自治区	2011	5.3	6.51	6.35	8.63	3.47	1.52
广西壮族自治区	2012	6.19	6.6	6.63	8.63	4.89	4.22
广西壮族自治区	2013	6.34	6.5	7.13	8.63	5.1	4.32
广西壮族自治区	2014	6.51	6.51	7.41	9.14	5.33	4.14
广西壮族自治区	2015	6.53714	6.05	7.76143	8.92143	5.34571	4.58571
广西壮族自治区	2016	6.71571	5.85036	8.12929	8.97607	5.60107	4.99607
广西壮族自治区	2017	6.89429	5.65071	8.49714	9.03071	5.85643	5.40643
海南省	2008	4.31	6.29	6.3	6.31	2.11	0.52
海南省	2009	4.23	5.88	6.18	6.31	2.14	0.63
海南省	2010	4.59	4.94	6.89	6.31	2.41	2.41
海南省	2011	4.71	4.7	7.42	6.31	2.7	2.43
海南省	2012	5.44	5.42	7.56	6.31	4.43	3.49
海南省	2013	5.67	5.33	8.41	6.31	4.76	3.55
海南省	2014	5.94	5.73	8.75	6.85	4.77	3.57
海南省	2015	6.21571	5.14143	9.14143	6.61857	5.50857	4.66714
海南省	2016	6.52357	5.05929	9.58714	6.67643	6.05286	5.24107
海南省	2017	6.83143	4.97714	10.0329	6.73429	6.59714	5.815
重庆市	2008	5.96	7.18	6.45	7.8	4.62	3.75
重庆市	2009	6.02	7.05	6.56	7.8	4.62	4.08
重庆市	2010	6.14	6.97	6.53	7.8	3.94	5.47
重庆市	2011	6.28	6.59	7.23	7.8	3.9	5.84
重庆市	2012	6.89	5.92	7.58	7.8	6.26	6.9
重庆市	2013	7.17	5.82	8.15	7.8	6.79	7.28
重庆市	2014	7.78	6.94	8.5	8.02	7.81	7.63
重庆市	2015	7.82143	6.03429	8.76857	7.92571	7.73857	8.63143
重庆市	2016	8.12536	5.88321	9.13929	7.94929	8.31821	9.32679
重庆市	2017	8.42929	5.73214	9.51	7.97286	8.89786	10.0221
四川省	2008	5.85	7.27	5.96	8.09	4.18	3.75
四川省	2009	5.86	6.97	5.92	8.09	4.24	4.06
四川省	2010	5.8	7.09	6.06	8.09	3.79	3.96
四川省	2011	5.86	7.02	6.49	8.09	3.97	3.75
四川省	2012	6.1	5.72	6.62	8.09	4.77	5.29
四川省	2013	6.26	5.7	6.98	8.09	5.12	5.43
四川省	2014	6.62	6.12	7.31	8.09	5.71	5.89
四川省	2015	6.53714	5.50429	7.43857	8.09	5.58714	6.08857
四川省	2016	6.65893	5.24143	7.67893	8.09	5.84893	6.46321
四川省	2017	6.78071	4.97857	7.91929	8.09	6.11071	6.83786
贵州省	2008	4.47	5.81	2.44	7.16	3.85	3.07
贵州省	2009	4.39	5.3	2.44	7.16	3.93	3.1
贵州省	2010	3.55	4.32	2.76	7.16	2.83	0.69
贵州省	2011	3.63	4.08	3.14	7.16	3.03	0.71
贵州省	2012	4.36	4.39	3.91	7.16	3.59	2.72
贵州省	2013	4.52	4.11	4.5	7.16	3.97	2.85
贵州省	2014	4.85	4.51	4.57	8.39	4.29	2.49
贵州省	2015	4.56857	3.75857	5.06	7.86286	3.95	2.20286
贵州省	2016	4.6475	3.53679	5.47643	7.99464	4.02714	2.19536
贵州省	2017	4.72643	3.315	5.89286	8.12643	4.10429	2.18786
云南省	2008	4.54	6.41	4.02	5.83	3.24	3.17
云南省	2009	4.52	6.13	4.07	5.83	3.32	3.23
云南省	2010	5.01	7.11	4.26	5.83	4.49	3.37
云南省	2011	5.18	6.87	5.12	5.83	4.7	3.37
云南省	2012	4.49	4.6	5.49	5.83	4.09	2.45
云南省	2013	4.57	4.51	5.68	5.83	4.3	2.51
云南省	2014	4.94	5.29	5.52	6.81	4.96	2.14
云南省	2015	4.86143	4.54429	6.15857	6.39	5.11714	2.11286
云南省	2016	4.88929	4.21893	6.47821	6.495	5.35714	1.91821
云南省	2017	4.91714	3.89357	6.79786	6.6	5.59714	1.72357
西藏自治区	2008	1.36	0	2.52	3.82	0.48	0
西藏自治区	2009	1.15	-1.25	2.46	3.82	0.54	0.18
西藏自治区	2010	0.44	-2.46	2.34	3.82	-0.8	-0.7
西藏自治区	2011	0.06	-3.57	1.74	3.82	-0.97	-0.69
西藏自治区	2012	0	-5.65	2.57	3.82	-1.21	0.45
西藏自治区	2013	-0.3	-6.75	2.11	3.82	-1.12	0.44
西藏自治区	2014	0.62	-6.33	3.23	5.52	-0.66	1.33
西藏自治区	2015	-0.318571	-8.45571	2.66143	4.79143	-1.55571	0.952857
西藏自治区	2016	-0.517143	-9.64071	2.72071	4.97357	-1.81107	1.155
西藏自治区	2017	-0.715714	-10.8257	2.78	5.15571	-2.06643	1.35714
陕西省	2008	4.36	5.4	2.18	7.13	3.97	3.12
陕西省	2009	4.28	5.12	1.92	7.13	4.01	3.24
陕西省	2010	3.95	4.92	2.1	7.13	3.4	2.18
陕西省	2011	4.37	4.82	3.42	7.13	4.18	2.29
陕西省	2012	5.18	4.86	3.51	7.13	6.04	4.36
陕西省	2013	5.71	4.72	4.73	7.13	7.23	4.73
陕西省	2014	6.36	4.83	5	7.52	8.2	6.25
陕西省	2015	6.32857	4.58571	5.47857	7.35286	8.4	5.81714
陕西省	2016	6.68893	4.49393	6.03179	7.39464	9.1775	6.33679
陕西省	2017	7.04929	4.40214	6.585	7.43643	9.955	6.85643
甘肃省	2008	3.86	5.57	0.94	7.23	3.93	1.61
甘肃省	2009	3.81	5.22	0.98	7.23	3.99	1.63
甘肃省	2010	3.43	4.6	1.19	7.23	2.05	2.07
甘肃省	2011	3.48	4.53	1.47	7.23	2.08	2.11
甘肃省	2012	3.38	3.6	2.01	7.23	2.21	1.83
甘肃省	2013	3.63	3.45	2.8	7.23	2.72	1.92
甘肃省	2014	4.04	3.91	3.28	7.32	3.09	2.59
甘肃省	2015	3.68	3.05143	3.45	7.28143	2.16714	2.43429
甘肃省	2016	3.68464	2.71143	3.86	7.29107	1.99214	2.55143
甘肃省	2017	3.68929	2.37143	4.27	7.30071	1.81714	2.66857
青海省	2008	2.94	4.7	2.92	3.98	1.72	1.41
青海省	2009	2.79	4.12	2.61	3.98	1.79	1.47
青海省	2010	2.53	3.36	3.32	3.98	1.21	0.77
青海省	2011	2.54	2.84	3.38	3.98	1.61	0.88
青海省	2012	2.64	2.3	3.59	3.98	1.79	1.55
青海省	2013	2.84	2.21	4.48	3.98	1.99	1.51
青海省	2014	2.53	2.58	4.59	1.46	2.25	1.79
青海省	2015	2.54143	1.55286	4.84429	2.54	2.13286	1.62571
青海省	2016	2.505	1.15143	5.16643	2.27	2.22464	1.69714
青海省	2017	2.46857	0.75	5.48857	2	2.31643	1.76857
宁夏回族自治区	2008	4.26	4.82	4.36	7.02	2.89	2.18
宁夏回族自治区	2009	4.36	4.55	5.16	7.02	2.76	2.31
宁夏回族自治区	2010	3.92	4.51	5.17	7.02	3.09	-0.2
宁夏回族自治区	2011	3.99	4.34	5.54	7.02	3.47	-0.41
宁夏回族自治区	2012	4.37	4.51	5.88	7.02	3.17	1.25
宁夏回族自治区	2013	4.5	4.47	6.13	7.02	3.48	1.41
宁夏回族自治区	2014	5.26	4.39	6.45	7.45	4.63	3.37
宁夏回族自治区	2015	4.91286	4.30571	6.80143	7.26571	4.31857	1.87571
宁夏回族自治区	2016	5.04607	4.25393	7.12	7.31179	4.55929	1.99071
宁夏回族自治区	2017	5.17929	4.20214	7.43857	7.35786	4.8	2.10571
新疆维吾尔自治区	2008	3.59	4.79	1.95	7.1	1.57	2.55
新疆维吾尔自治区	2009	3.55	4.48	1.95	7.1	1.66	2.59
新疆维吾尔自治区	2010	2.87	3.47	2.38	7.1	0.37	1.04
新疆维吾尔自治区	2011	2.95	3.09	2.95	7.1	0.59	1.04
新疆维吾尔自治区	2012	2.94	1.85	2.94	7.1	0.87	1.93
新疆维吾尔自治区	2013	2.98	1.48	3.25	7.1	0.97	2.1
新疆维吾尔自治区	2014	3.49	2.14	3.59	6.94	2.12	2.68
新疆维吾尔自治区	2015	3	0.818571	3.87	7.00857	1.27429	2.03286
新疆维吾尔自治区	2016	2.95107	0.2625	4.15857	6.99143	1.30179	2.04357
新疆维吾尔自治区	2017	2.90214	-0.293571	4.44714	6.97429	1.32929	2.05429
数据来源：《中国分省份市场化指数报告（王小鲁、樊纲、余静文，2016）》
